# Supplementary material for: Inhibition of Cutaneous TRPV3 Channels by Natural Caffeic Acid for the Alleviation of Skin Inflammation
Source: Molecules. 2024 Aug 6;29(16):3728. doi: 10.3390/molecules29163728 (PMC11357638; doi:10.3390/molecules29163728)
Supplement: Supplementary file 1 [file molecules-29-03728-s001.zip]

Archive with 1 entries (1 files):
- molecules-3109014-supplementary.pdf
